# Supplementary material for: Clostridium difficile exosporium cysteine-rich proteins are essential for the morphogenesis of the exosporium layer, spore resistance, and affect C. difficile pathogenesis
Source: PLoS Pathog. 2018 Aug 8;14(8):e1007199. doi: 10.1371/journal.ppat.1007199 (PMC6101409; doi:10.1371/journal.ppat.1007199)
Supplement: S2 Table — (XLSX) [file ppat.1007199.s017.xlsx]

## Sheet: Hoja1
Strain Name	Genome Groupa	Ribotype	Clinical observationb	Date isolated	Place/ Sourcec	Reference
CD70	T42 (represents 36 genomes)	014-020	Acute	2010	UMHS (Michigan)	Walk et al. white paper
DA00232	T42 (represents 36 genomes)	014-020	Relapse	2010	UMHS (Michigan)	Walk et al. white paper
CD170	CD170 (represents 18 genomes)	002	Acute	2010	UMHS (Michigan)	Walk et al. white paper
CD17	T19 (represents 7 genomes)	SW1	Acute	2010	UMHS (Michigan)	Walk et al. white paper
CD42	E7 (represents 20 genomes)	053-163	Acute	2010	UMHS (Michigan)	Walk et al. white paper
R20291	R20291 (represents 15 genomes)	027	Outbreak (Acute)	2006	Stoke Mandeville Hospital, UK	Stabler et al. Genome Biology 2009
CD196	R20291 (represents 15 genomes)	027	Acute	1985	Paris, France	Popoff et al. Inf Imm 1988
F253	R20291 (represents 15 genomes)	Unique	Non-CDI carriage	2010	UMHS (Michigan)	Walk et al. white paper
M68	050-P50-2011 (represents 9 genomes)	017	Outbreak (Acute)	2006	Dublin, Ireland	Drudy et al. 17391385
CD175	050-P50-2011 (represents 9 genomes)	017	Relapse	2010	UMHS (Michigan)	Walk et al. white paper
CD160	CD160	Unique	Co-colonized	2010	UMHS (Michigan)	Walk et al. white paper
M120	QCD-23m63 (represents 8 genomes)	078	Acute	2007	Dublin, Ireland	He et al. PNAS 2010
630	630 (represents 8 genomes)	012	Acute	1982	Zurich	Sebaihia et al. Nat Genet 2006
630Derm	630 (represents 8 genomes)	012	Acute	1982	Zurich	Sebaihia et al. Nat Genet 2006
CD178	CD37 (represents 11 genomes)	SW10	Non-CDI carriage	2010	UMHS (Michigan)	Walk et al. white paper
aGenome group refers to the C. difficile genome groupings defined by NCBI.
bClinical observation indicates the stage of infection when the strain was isolated; CDI = C. difficile infection. Acute refers to strains isolated from a hospital-diagnosed case of CDI. Relapse indicates the patient experienced at least two hospital-diagnosed cases of CDI that were are at least two weeks apart. Outbreak indicates whether the strain was associated with a CDI epidemic. Non-CDI car…
cUMHS refers to the University of Michigan Health System.
