# Supplementary material for: Clostridium difficile exosporium cysteine-rich proteins are essential for the morphogenesis of the exosporium layer, spore resistance, and affect C. difficile pathogenesis
Source: PLoS Pathog. 2018 Aug 8;14(8):e1007199. doi: 10.1371/journal.ppat.1007199 (PMC6101409; doi:10.1371/journal.ppat.1007199)
Supplement: S3 Table — (XLSX) [file ppat.1007199.s018.xlsx]

## Sheet: Table S1 Peptostreptococcaceae_
TABLE S2. Peptostreptococcaceae gene conservation and loci of cdeC
Strain	Assembly	Contig	Start	End	Length	Alignment length	Number of positive-scoring matches	Number of identical matches	Bit score	Expect value
Peptoclostridium difficile 08ACD0030	GCA_001577795.1	CP010888.1	1622807	1624024	1217	405	405	405	826.624	0
Peptoclostridium difficile NCTC13307	GCA_001457575.1	LN831030.1	1042931	1044148	1217	405	405	405	826.624	0
Peptoclostridium difficile 630Derm	GCA_000953275.1	LN614756.1	1265544	1266761	1217	405	405	405	826.624	0
Peptoclostridium difficile 630	GCA_000932055.1	CP010905.1	1244911	1246128	1217	405	405	405	826.624	0
Peptoclostridium difficile LIBA-5704	GCA_000828325.1	JXCP01000022.1	14553	15770	1217	405	405	405	826.624	0
Peptoclostridium difficile LIBA-5719	GCA_000828255.1	JXBQ01000023.1	46043	47260	1217	405	405	405	826.624	0
Peptoclostridium difficile LIBA-5784	GCA_000828245.1	JXBS01000018.1	46434	47651	1217	405	405	405	826.624	0
Peptoclostridium difficile LIBA-5701	GCA_000828235.1	JXBP01000020.1	46385	47602	1217	405	405	405	826.624	0
Peptoclostridium difficile LIBA-5734	GCA_000828225.1	JXBR01000026.1	12219	13436	1217	405	405	405	826.624	0
Peptoclostridium difficile SG12	GCA_000632735.1	KK213900.1	14769	15986	1217	405	405	405	826.624	0
Peptoclostridium difficile E7	GCA_000531655.1	HF929431.1	3524	4741	1217	405	405	405	826.624	0
Peptoclostridium difficile E25	GCA_000531595.1	HF928920.1	3526	4743	1217	405	405	405	826.624	0
Peptoclostridium difficile E12	GCA_000531535.1	HF928549.1	3524	4741	1217	405	405	405	826.624	0
Peptoclostridium difficile T15	GCA_000531505.1	HF927969.1	1592	2809	1217	405	405	405	826.624	0
Peptoclostridium difficile E24	GCA_000531315.1	HF927444.1	43172	44389	1217	405	405	405	826.624	0
Peptoclostridium difficile T14	GCA_000531295.1	HF927060.1	3524	4741	1217	405	405	405	826.624	0
Peptoclostridium difficile T3	GCA_000531225.1	HF926345.1	3526	4743	1217	405	405	405	826.624	0
Peptoclostridium difficile T10	GCA_000530955.1	HF925608.1	3526	4743	1217	405	405	405	826.624	0
Peptoclostridium difficile T17	GCA_000530895.1	HF924912.1	3363	4580	1217	405	405	405	826.624	0
Peptoclostridium difficile T22	GCA_000530835.1	HF924560.1	3526	4743	1217	405	405	405	826.624	0
Peptoclostridium difficile T19	GCA_000530695.1	HF923997.1	3528	4745	1217	405	405	405	826.624	0
Peptoclostridium difficile E28	GCA_000530595.1	HF923727.1	3528	4745	1217	405	405	405	826.624	0
Peptoclostridium difficile E14	GCA_000530475.1	HF923409.1	3528	4745	1217	405	405	405	826.624	0
Peptoclostridium difficile E23	GCA_000530435.1	HF923146.1	3528	4745	1217	405	405	405	826.624	0
Peptoclostridium difficile T6	GCA_000530415.1	HF922787.1	3528	4745	1217	405	405	405	826.624	0
Peptoclostridium difficile T42	GCA_000530325.1	HF933911.1	43170	44387	1217	405	405	405	826.624	0
Peptoclostridium difficile P68	GCA_000473685.2	AWZM01000027.1	41944	43161	1217	405	405	405	826.624	0
Peptoclostridium difficile P64	GCA_000473665.2	AWZL01000026.1	42457	43674	1217	405	405	405	826.624	0
Peptoclostridium difficile P37	GCA_000473625.2	AWZK01000031.1	42238	43455	1217	405	405	405	826.624	0
Peptoclostridium difficile P33	GCA_000473585.2	AWZI01000022.1	42223	43440	1217	405	405	405	826.624	0
Peptoclostridium difficile DA00130	GCA_000473565.2	AWZH01000131.1	373	1590	1217	405	405	405	826.624	0
Peptoclostridium difficile CD88	GCA_000452425.2	AVHH01000051.1	42229	43446	1217	405	405	405	826.624	0
Peptoclostridium difficile P77	GCA_000452205.2	AVNA01000027.1	42247	43464	1217	405	405	405	826.624	0
Peptoclostridium difficile P75	GCA_000452185.2	AVMZ01000018.1	42209	43426	1217	405	405	405	826.624	0
Peptoclostridium difficile P73	GCA_000452145.1	AVMX01000020.1	42052	43269	1217	405	405	405	826.624	0
Peptoclostridium difficile P72	GCA_000452105.2	AVMV01000017.1	42543	43760	1217	405	405	405	826.624	0
Peptoclostridium difficile P70	GCA_000452085.2	AVMU01000021.1	42913	44130	1217	405	405	405	826.624	0
Peptoclostridium difficile P78	GCA_000452045.2	AVMS01000027.1	42485	43702	1217	405	405	405	826.624	0
Peptoclostridium difficile P50	GCA_000451965.2	AVMO01000018.1	46864	48081	1217	405	405	405	826.624	0
Peptoclostridium difficile P48	GCA_000451925.2	AVMM01000023.1	42214	43431	1217	405	405	405	826.624	0
Peptoclostridium difficile P46	GCA_000451905.2	AVML01000029.1	42436	43653	1217	405	405	405	826.624	0
Peptoclostridium difficile P32	GCA_000451805.1	AVMG01000019.1	41984	43201	1217	405	405	405	826.624	0
Peptoclostridium difficile P29	GCA_000451745.2	AVMD01000029.1	42534	43751	1217	405	405	405	826.624	0
Peptoclostridium difficile P20	GCA_000451725.2	AVLX01000028.1	42469	43686	1217	405	405	405	826.624	0
Peptoclostridium difficile P19	GCA_000451705.1	AVLW01000025.1	42444	43661	1217	405	405	405	826.624	0
Peptoclostridium difficile P13	GCA_000451665.2	AVLU01000020.1	42440	43657	1217	405	405	405	826.624	0
Peptoclostridium difficile P7	GCA_000451605.1	AVLQ01000070.1	45867	47084	1217	405	405	405	826.624	0
Peptoclostridium difficile P3	GCA_000451565.2	AVLN01000069.1	42488	43705	1217	405	405	405	826.624	0
Peptoclostridium difficile Y358	GCA_000451525.2	AVLH01000031.1	41982	43199	1217	405	405	405	826.624	0
Peptoclostridium difficile Y343	GCA_000451505.2	AVLG01000021.1	42273	43490	1217	405	405	405	826.624	0
Peptoclostridium difficile DA00256	GCA_000451465.2	AVKD01000129.1	554	1771	1217	405	405	405	826.624	0
Peptoclostridium difficile Y231	GCA_000451425.2	AVLA01000017.1	42451	43668	1217	405	405	405	826.624	0
Peptoclostridium difficile Y270	GCA_000451385.2	AVLD01000021.1	42272	43489	1217	405	405	405	826.624	0
Peptoclostridium difficile Y165	GCA_000451365.2	AVKV01000142.1	18453	19670	1217	405	405	405	826.624	0
Peptoclostridium difficile DA00305	GCA_000451345.1	AVKH01000142.1	2354	3571	1217	405	405	405	826.624	0
Peptoclostridium difficile CD127	GCA_000451325.2	AVHO01000254.1	1529	2746	1217	405	405	405	826.624	0
Peptoclostridium difficile CD104	GCA_000451245.2	AVHK01000021.1	42349	43566	1217	405	405	405	826.624	0
Peptoclostridium difficile CD92	GCA_000451225.1	AVHJ01000122.1	13861	15078	1217	405	405	405	826.624	0
Peptoclostridium difficile CD90	GCA_000451205.2	AVHI01000051.1	19571	20788	1217	405	405	405	826.624	0
Peptoclostridium difficile Y266	GCA_000451185.2	AVLC01000059.1	25546	26763	1217	405	405	405	826.624	0
Peptoclostridium difficile Y202	GCA_000451165.2	AVKY01000095.1	18499	19716	1217	405	405	405	826.624	0
Peptoclostridium difficile Y247	GCA_000451145.2	AVLB01000010.1	42245	43462	1217	405	405	405	826.624	0
Peptoclostridium difficile Y184	GCA_000451125.2	AVKX01000190.1	1425	2642	1217	405	405	405	826.624	0
Peptoclostridium difficile P25	GCA_000451105.2	AVMB01000016.1	41819	43036	1217	405	405	405	826.624	0
Peptoclostridium difficile P24	GCA_000451085.2	AVMA01000027.1	42461	43678	1217	405	405	405	826.624	0
Peptoclostridium difficile P5	GCA_000450965.2	AVLO01000057.1	41984	43201	1217	405	405	405	826.624	0
Peptoclostridium difficile P2	GCA_000450945.2	AVLM01000075.1	41981	43198	1217	405	405	405	826.624	0
Peptoclostridium difficile P1	GCA_000450925.2	AVLL01000046.1	42494	43711	1217	405	405	405	826.624	0
Peptoclostridium difficile Y401	GCA_000450905.2	AVLK01000056.1	42115	43332	1217	405	405	405	826.624	0
Peptoclostridium difficile Y21	GCA_000450845.2	AVKS01000061.1	42011	43228	1217	405	405	405	826.624	0
Peptoclostridium difficile F249	GCA_000450745.2	AVKN01000042.1	42080	43297	1217	405	405	405	826.624	0
Peptoclostridium difficile DA00313	GCA_000450705.2	AVKL01000042.1	41990	43207	1217	405	405	405	826.624	0
Peptoclostridium difficile DA00310	GCA_000450685.2	AVKK01000150.1	4752	5969	1217	405	405	405	826.624	0
Peptoclostridium difficile DA00307	GCA_000450665.2	AVKJ01000067.1	42370	43587	1217	405	405	405	826.624	0
Peptoclostridium difficile P21	GCA_000450645.2	AVLY01000027.1	42012	43229	1217	405	405	405	826.624	0
Peptoclostridium difficile P6	GCA_000450625.2	AVLP01000070.1	42073	43290	1217	405	405	405	826.624	0
Peptoclostridium difficile DA00245	GCA_000450585.2	AVKB01000090.1	18453	19670	1217	405	405	405	826.624	0
Peptoclostridium difficile DA00244	GCA_000450565.2	AVKA01000010.1	45442	46659	1217	405	405	405	826.624	0
Peptoclostridium difficile DA00238	GCA_000450545.2	AVJZ01000036.1	42928	44145	1217	405	405	405	826.624	0
Peptoclostridium difficile DA00232	GCA_000450525.2	AVJY01000047.1	42105	43322	1217	405	405	405	826.624	0
Peptoclostridium difficile DA00216	GCA_000450505.2	AVJX01000114.1	15237	16454	1217	405	405	405	826.624	0
Peptoclostridium difficile DA00211	GCA_000450445.2	AVJU01000031.1	41836	43053	1217	405	405	405	826.624	0
Peptoclostridium difficile DA00210	GCA_000450425.2	AVJT01000047.1	42124	43341	1217	405	405	405	826.624	0
Peptoclostridium difficile DA00203	GCA_000450405.2	AVJS01000010.1	42072	43289	1217	405	405	405	826.624	0
Peptoclostridium difficile DA00196	GCA_000450365.2	AVJQ01000012.1	48131	49348	1217	405	405	405	826.624	0
Peptoclostridium difficile DA00193	GCA_000450325.2	AVJO01000026.1	42437	43654	1217	405	405	405	826.624	0
Peptoclostridium difficile DA00183	GCA_000450285.2	AVJL01000044.1	41961	43178	1217	405	405	405	826.624	0
Peptoclostridium difficile DA00174	GCA_000450265.2	AVJK01000039.1	42095	43312	1217	405	405	405	826.624	0
Peptoclostridium difficile DA00167	GCA_000450245.2	AVJJ01000051.1	42405	43622	1217	405	405	405	826.624	0
Peptoclostridium difficile DA00160	GCA_000450205.2	AVJH01000039.1	42901	44118	1217	405	405	405	826.624	0
Peptoclostridium difficile DA00154	GCA_000450185.2	AVJG01000055.1	43082	44299	1217	405	405	405	826.624	0
Peptoclostridium difficile DA00149	GCA_000450165.2	AVJF01000040.1	42005	43222	1217	405	405	405	826.624	0
Peptoclostridium difficile DA00131	GCA_000450045.2	AVIZ01000005.1	373	1590	1217	405	405	405	826.624	0
Peptoclostridium difficile DA00128	GCA_000450005.2	AVIX01000034.1	42407	43624	1217	405	405	405	826.624	0
Peptoclostridium difficile DA00114	GCA_000449965.2	AVIV01000038.1	42002	43219	1217	405	405	405	826.624	0
Peptoclostridium difficile DA00062	GCA_000449925.2	AVIT01000051.1	42190	43407	1217	405	405	405	826.624	0
Peptoclostridium difficile DA00044	GCA_000449905.2	AVIS01000047.1	42380	43597	1217	405	405	405	826.624	0
Peptoclostridium difficile 6041	GCA_000449845.1	AVIP01000051.1	41833	43050	1217	405	405	405	826.624	0
Peptoclostridium difficile 842	GCA_000449825.2	AVIO01000061.1	42228	43445	1217	405	405	405	826.624	0
Peptoclostridium difficile 840	GCA_000449805.2	AVIN01000060.1	19365	20582	1217	405	405	405	826.624	0
Peptoclostridium difficile 824	GCA_000449785.2	AVIM01000047.1	42416	43633	1217	405	405	405	826.624	0
Peptoclostridium difficile 342	GCA_000449745.1	AVIK01000051.1	43356	44573	1217	405	405	405	826.624	0
Peptoclostridium difficile CD212	GCA_000449725.2	AVIJ01000018.1	42433	43650	1217	405	405	405	826.624	0
Peptoclostridium difficile CD206	GCA_000449685.2	AVIH01000032.1	41785	43002	1217	405	405	405	826.624	0
Peptoclostridium difficile CD201	GCA_000449665.2	AVIG01000019.1	42031	43248	1217	405	405	405	826.624	0
Peptoclostridium difficile DA00275	GCA_000449625.2	AVKG01000033.1	41969	43186	1217	405	405	405	826.624	0
Peptoclostridium difficile CD196	GCA_000449605.2	AVIE01000285.1	1531	2748	1217	405	405	405	826.624	0
Peptoclostridium difficile CD181	GCA_000449585.2	AVID01000032.1	42331	43548	1217	405	405	405	826.624	0
Peptoclostridium difficile DA00261	GCA_000449565.2	AVKE01000010.1	46815	48032	1217	405	405	405	826.624	0
Peptoclostridium difficile CD165	GCA_000449445.2	AVHX01000037.1	42188	43405	1217	405	405	405	826.624	0
Peptoclostridium difficile CD159	GCA_000449405.2	AVHV01000087.1	41960	43177	1217	405	405	405	826.624	0
Peptoclostridium difficile CD144	GCA_000449365.2	AVHT01000028.1	42250	43467	1217	405	405	405	826.624	0
Peptoclostridium difficile CD129	GCA_000449285.1	AVHP01000203.1	1532	2749	1217	405	405	405	826.624	0
Peptoclostridium difficile DA00273	GCA_000449265.2	AVKF01000088.1	42485	43702	1217	405	405	405	826.624	0
Peptoclostridium difficile CD109	GCA_000449245.2	AVHL01000046.1	42106	43323	1217	405	405	405	826.624	0
Peptoclostridium difficile CD70	GCA_000449225.2	AVHF01000059.1	42188	43405	1217	405	405	405	826.624	0
Peptoclostridium difficile DA00306	GCA_000449205.2	AVKI01000029.1	42104	43321	1217	405	405	405	826.624	0
Peptoclostridium difficile CD49	GCA_000449125.2	AVHB01000038.1	42241	43458	1217	405	405	405	826.624	0
Peptoclostridium difficile CD47	GCA_000449105.2	AVHA01000050.1	42408	43625	1217	405	405	405	826.624	0
Peptoclostridium difficile CD46	GCA_000449085.2	AVGZ01000018.1	42447	43664	1217	405	405	405	826.624	0
Peptoclostridium difficile CD44	GCA_000449045.2	AVGX01000082.1	1482	2699	1217	405	405	405	826.624	0
Peptoclostridium difficile CD42	GCA_000449005.2	AVGV01000070.1	41794	43011	1217	405	405	405	826.624	0
Peptoclostridium difficile CD41	GCA_000448985.2	AVGU01000015.1	41924	43141	1217	405	405	405	826.624	0
Peptoclostridium difficile CD40	GCA_000448965.2	AVGT01000033.1	42282	43499	1217	405	405	405	826.624	0
Peptoclostridium difficile CD39	GCA_000448945.2	AVGS01000066.1	42019	43236	1217	405	405	405	826.624	0
Peptoclostridium difficile CD38	GCA_000448925.2	AVGR01000041.1	42237	43454	1217	405	405	405	826.624	0
Peptoclostridium difficile CD13	GCA_000448885.2	AVGL01000024.1	42203	43420	1217	405	405	405	826.624	0
Peptoclostridium difficile CD9	GCA_000448865.2	AVGK01000010.1	46423	47640	1217	405	405	405	826.624	0
Peptoclostridium difficile DA00189	GCA_000448805.2	AVJM01000043.1	42096	43313	1217	405	405	405	826.624	0
Peptoclostridium difficile CD21	GCA_000448745.2	AVGO01000049.1	42093	43310	1217	405	405	405	826.624	0
Peptoclostridium difficile CD17	GCA_000448725.2	AVGM01000056.1	41989	43206	1217	405	405	405	826.624	0
Peptoclostridium difficile 70-100-2010	GCA_000235905.1	JH379297.1	41555	42772	1217	405	405	405	826.624	0
Peptoclostridium difficile 6534	GCA_000193715.2	ADEJ01000005.1	54	1271	1217	405	405	405	826.624	0
Peptoclostridium difficile ATCC 43255	GCA_000155025.1	CM000604.1	1166997	1168214	1217	405	405	405	826.624	0
Peptoclostridium difficile 630	GCA_000009205.1	AM180355.1	1260265	1261482	1217	405	405	405	826.624	0
Peptoclostridium difficile RU-17	GCA_001263695.1	BBYE01000110.1	225549	226766	1217	405	405	404	825.854	0
Peptoclostridium difficile KY65	GCA_001263675.1	BBYD01000163.1	569781	570998	1217	405	405	404	825.854	0
Peptoclostridium difficile KY64	GCA_001263655.1	BBYC01000081.1	355060	356277	1217	405	405	404	825.854	0
Peptoclostridium difficile KY62	GCA_001192735.1	BBYB01000172.1	171089	172306	1217	405	405	404	825.854	0
Peptoclostridium difficile BJ08	GCA_001010825.1	CP003939.1	1127551	1128768	1217	405	405	404	825.854	0
Peptoclostridium difficile 7032989	GCA_000940315.1	LK933393.1	3356	4573	1217	405	405	404	825.854	0
Peptoclostridium difficile 7032994	GCA_000939295.1	LK932391.1	42018	43235	1217	405	405	404	825.854	0
Peptoclostridium difficile	GCA_000935985.1	LK932508.1	42030	43247	1217	405	405	404	825.854	0
Peptoclostridium difficile 5.3	GCA_000586575.1	AZSH01000011.1	46544	47761	1217	405	405	404	825.854	0
Peptoclostridium difficile T61	GCA_000531715.1	HF930123.1	42067	43284	1217	405	405	404	825.854	0
Peptoclostridium difficile CD002	GCA_000531625.1	HF929256.1	42348	43565	1217	405	405	404	825.854	0
Peptoclostridium difficile E16	GCA_000531385.1	HF927746.1	42071	43288	1217	405	405	404	825.854	0
Peptoclostridium difficile E13	GCA_000530915.1	HF925311.1	3534	4751	1217	405	405	404	825.854	0
Peptoclostridium difficile P53	GCA_000473645.2	AWZO01000019.1	42468	43685	1217	405	405	404	825.854	0
Peptoclostridium difficile P41	GCA_000473605.2	AWZJ01000031.1	41802	43019	1217	405	405	404	825.854	0
Peptoclostridium difficile CD86	GCA_000452405.2	AVHG01000046.1	41908	43125	1217	405	405	404	825.854	0
Peptoclostridium difficile F548	GCA_000452325.2	AVNG01000014.1	707532	708749	1217	405	405	404	825.854	0
Peptoclostridium difficile F525	GCA_000452305.2	AVNF01000025.1	42470	43687	1217	405	405	404	825.854	0
Peptoclostridium difficile F480	GCA_000452285.2	AVNE01000014.1	42209	43426	1217	405	405	404	825.854	0
Peptoclostridium difficile F200	GCA_000452265.2	AVND01000021.1	42221	43438	1217	405	405	404	825.854	0
Peptoclostridium difficile P74	GCA_000452165.2	AVMY01000019.1	42832	44049	1217	405	405	404	825.854	0
Peptoclostridium difficile P71	GCA_000452125.2	AVMW01000028.1	41894	43111	1217	405	405	404	825.854	0
Peptoclostridium difficile P69	GCA_000452065.2	AVMT01000024.1	42268	43485	1217	405	405	404	825.854	0
Peptoclostridium difficile P51	GCA_000451985.1	AVMP01000017.1	42379	43596	1217	405	405	404	825.854	0
Peptoclostridium difficile P49	GCA_000451945.2	AVMN01000019.1	42437	43654	1217	405	405	404	825.854	0
Peptoclostridium difficile P36	GCA_000451845.2	AVMI01000018.1	42421	43638	1217	405	405	404	825.854	0
Peptoclostridium difficile P38	GCA_000451825.1	AVMH01000028.1	42481	43698	1217	405	405	404	825.854	0
Peptoclostridium difficile P15	GCA_000451685.2	AVLV01000018.1	42395	43612	1217	405	405	404	825.854	0
Peptoclostridium difficile P8	GCA_000451585.2	AVLR01000069.1	45892	47109	1217	405	405	404	825.854	0
Peptoclostridium difficile Y307	GCA_000451485.2	AVLE01000101.1	1560	2777	1217	405	405	404	825.854	0
Peptoclostridium difficile Y171	GCA_000451445.2	AVKW01000086.1	41793	43010	1217	405	405	404	825.854	0
Peptoclostridium difficile Y312	GCA_000451405.2	AVLF01000048.1	41946	43163	1217	405	405	404	825.854	0
Peptoclostridium difficile CD113	GCA_000451305.2	AVHN01000046.1	41939	43156	1217	405	405	404	825.854	0
Peptoclostridium difficile Y155	GCA_000450885.2	AVKU01000064.1	41912	43129	1217	405	405	404	825.854	0
Peptoclostridium difficile Y41	GCA_000450865.2	AVKT01000020.1	41948	43165	1217	405	405	404	825.854	0
Peptoclostridium difficile Y10	GCA_000450825.2	AVKR01000016.1	42147	43364	1217	405	405	404	825.854	0
Peptoclostridium difficile F152	GCA_000450725.2	AVKM01000010.1	46489	47706	1217	405	405	404	825.854	0
Peptoclostridium difficile DA00246	GCA_000450605.2	AVKC01000029.1	41947	43164	1217	405	405	404	825.854	0
Peptoclostridium difficile DA00212	GCA_000450465.2	AVJV01000037.1	42506	43723	1217	405	405	404	825.854	0
Peptoclostridium difficile DA00132	GCA_000450065.2	AVJA01000034.1	42112	43329	1217	405	405	404	825.854	0
Peptoclostridium difficile DA00129	GCA_000450025.2	AVIY01000027.1	1561	2778	1217	405	405	404	825.854	0
Peptoclostridium difficile DA00065	GCA_000449945.2	AVIU01000039.1	41983	43200	1217	405	405	404	825.854	0
Peptoclostridium difficile 6057	GCA_000449885.2	AVIR01000117.1	41982	43199	1217	405	405	404	825.854	0
Peptoclostridium difficile 6042	GCA_000449865.2	AVIQ01000051.1	46382	47599	1217	405	405	404	825.854	0
Peptoclostridium difficile 655	GCA_000449765.2	AVIL01000064.1	41758	42975	1217	405	405	404	825.854	0
Peptoclostridium difficile CD211	GCA_000449705.2	AVII01000054.1	42192	43409	1217	405	405	404	825.854	0
Peptoclostridium difficile CD200	GCA_000449645.2	AVIF01000093.1	46624	47841	1217	405	405	404	825.854	0
Peptoclostridium difficile CD170	GCA_000449505.2	AVIA01000075.1	42050	43267	1217	405	405	404	825.854	0
Peptoclostridium difficile CD166	GCA_000449465.2	AVHY01000033.1	41830	43047	1217	405	405	404	825.854	0
Peptoclostridium difficile CD149	GCA_000449385.2	AVHU01000043.1	42225	43442	1217	405	405	404	825.854	0
Peptoclostridium difficile CD133	GCA_000449345.2	AVHS01000038.1	41759	42976	1217	405	405	404	825.854	0
Peptoclostridium difficile CD131	GCA_000449305.2	AVHQ01000047.1	42417	43634	1217	405	405	404	825.854	0
Peptoclostridium difficile CD68	GCA_000449165.2	AVHD01000057.1	41981	43198	1217	405	405	404	825.854	0
Peptoclostridium difficile CD51	GCA_000449145.2	AVHC01000051.1	41993	43210	1217	405	405	404	825.854	0
Peptoclostridium difficile CD45	GCA_000449065.2	AVGY01000071.1	44392	45609	1217	405	405	404	825.854	0
Peptoclostridium difficile CD43	GCA_000449025.2	AVGW01000046.1	41901	43118	1217	405	405	404	825.854	0
Peptoclostridium difficile CD34	GCA_000448765.2	AVGQ01000028.1	42099	43316	1217	405	405	404	825.854	0
Peptoclostridium difficile 050-P50-2011	GCA_000235925.1	JH379222.1	328956	330173	1217	405	405	404	825.854	0
Peptoclostridium difficile 002-P50-2011	GCA_000235825.1	JH379549.1	312339	313556	1217	405	405	404	825.854	0
Peptoclostridium difficile CF5	GCA_000210415.1	FN665652.1	1177809	1179026	1217	405	405	404	825.854	0
Peptoclostridium difficile M68	GCA_000210395.1	FN668375.1	1158623	1159840	1217	405	405	404	825.854	0
Peptoclostridium difficile F601	GCA_000452345.2	AVNH01000015.1	42432	43649	1217	405	405	404	825.469	0
Peptoclostridium difficile Y215	GCA_000451265.2	AVKZ01000030.1	41609	42826	1217	405	405	404	825.469	0
Peptoclostridium difficile Y384	GCA_000451045.2	AVLJ01000460.1	1491	2708	1217	405	405	404	825.469	0
Peptoclostridium difficile DA00197	GCA_000450385.2	AVJR01000011.1	46412	47629	1217	405	405	404	825.469	0
Peptoclostridium difficile DA00195	GCA_000450345.2	AVJP01000036.1	41978	43195	1217	405	405	404	825.469	0
Peptoclostridium difficile DA00191	GCA_000450305.2	AVJN01000032.1	41814	43031	1217	405	405	404	825.469	0
Peptoclostridium difficile DA00165	GCA_000450225.2	AVJI01000008.1	48391	49608	1217	405	405	404	825.469	0
Peptoclostridium difficile DA00142	GCA_000450125.1	AVJD01000067.1	43469	44686	1217	405	405	404	825.469	0
Peptoclostridium difficile DA00126	GCA_000449985.2	AVIW01000057.1	44297	45514	1217	405	405	404	825.469	0
Peptoclostridium difficile CD3	GCA_000448825.2	AVGI01000085.1	15209	16426	1217	405	405	404	825.469	0
Peptoclostridium difficile Z31	GCA_001447175.1	CP013196.1	1124493	1125710	1217	405	405	403	824.313	0
Peptoclostridium difficile E9	GCA_000531695.1	HF929822.1	3532	4749	1217	405	405	403	824.313	0
Peptoclostridium difficile F665	GCA_000473705.2	AWZN01000022.1	44403	45620	1217	405	405	403	824.313	0
Peptoclostridium difficile P61	GCA_000452025.2	AVMR01000029.1	41993	43210	1217	405	405	403	824.313	0
Peptoclostridium difficile Y381	GCA_000451545.2	AVLI01000028.1	42502	43719	1217	405	405	403	824.313	0
Peptoclostridium difficile DA00215	GCA_000450485.2	AVJW01000049.1	41992	43209	1217	405	405	403	824.313	0
Peptoclostridium difficile DA00141	GCA_000450105.2	AVJC01000021.1	15193	16410	1217	405	405	403	824.313	0
Peptoclostridium difficile DA00134	GCA_000450085.2	AVJB01000055.1	42017	43234	1217	405	405	403	824.313	0
Peptoclostridium difficile CD178	GCA_000449545.2	AVIC01000044.1	42420	43637	1217	405	405	403	824.313	0
Peptoclostridium difficile CD169	GCA_000449485.2	AVHZ01000022.1	42512	43729	1217	405	405	403	824.313	0
Peptoclostridium difficile CD37	GCA_000242355.2	AHJJ01000238.1	18428	19645	1217	405	405	403	824.313	0
Peptoclostridium difficile 6503	GCA_000193695.2	ADEI01000013.1	3345	4562	1217	405	405	403	824.313	0
Peptoclostridium difficile P11	GCA_000451645.2	AVLT01000096.1	42073	43290	1217	405	404	403	823.543	0
Peptoclostridium difficile P9	GCA_000451625.2	AVLS01000054.1	42027	43244	1217	405	404	403	823.543	0
Peptoclostridium difficile CD18	GCA_000448905.2	AVGN01000023.1	42459	43676	1217	405	404	403	823.543	0
Peptoclostridium difficile T11	GCA_000531255.1	HF926639.1	3544	4761	1217	405	405	402	822.772	0
Peptoclostridium difficile E15	GCA_000530295.1	HF933553.1	3544	4761	1217	405	405	402	822.772	0
Peptoclostridium difficile CD26A54_S	GCA_001484895.1	AMDL01000002.1	991693	992910	1217	405	402	399	816.994	0
Peptoclostridium difficile CD26A54_R	GCA_001484885.1	AMDM01000002.1	977173	978390	1217	405	402	399	816.994	0
Peptoclostridium difficile G46	GCA_000826625.2	CDND01000001.1	3050460	3051677	1217	405	402	399	816.994	0
Peptoclostridium difficile P45	GCA_000451885.2	AVMK01000023.1	42062	43279	1217	405	402	399	816.994	0
Peptoclostridium difficile P31	GCA_000451785.2	AVMF01000026.1	42204	43421	1217	405	402	399	816.994	0
Peptoclostridium difficile P23	GCA_000451065.2	AVLZ01000021.1	42222	43439	1217	405	402	399	816.994	0
Peptoclostridium difficile F253	GCA_000450765.2	AVKO01000151.1	1535	2752	1217	405	402	399	816.994	0
Peptoclostridium difficile BI1	GCA_000211235.1	FN668941.1	1151183	1152400	1217	405	402	399	816.994	0
Peptoclostridium difficile 2007855	GCA_000210455.1	FN665654.1	1134827	1136044	1217	405	402	399	816.994	0
Peptoclostridium difficile CIP 107932	GCA_000155045.1	CM000659.1	1082604	1083821	1217	405	402	399	816.994	0
Peptoclostridium difficile QCD-32g58	GCA_000152665.1	CM000287.4	1156321	1157538	1217	405	402	399	816.994	0
Peptoclostridium difficile CD196	GCA_000085225.1	FN538970.1	1141406	1142623	1217	405	402	399	816.994	0
Peptoclostridium difficile R20291	GCA_000027105.1	FN545816.1	1139022	1140239	1217	405	402	399	816.994	0
Peptoclostridium difficile	GCA_001497755.1	FAXM01000017.1	3540	4748	1208	405	402	402	815.068	0
Peptoclostridium difficile CD22	GCA_000448785.2	AVGP01000063.1	42012	43220	1208	405	402	402	815.068	0
Peptoclostridium difficile P59	GCA_000452005.1	AVMQ01000027.1	42210	43427	1217	405	404	397	814.298	0
Peptoclostridium difficile F17xCD13A	GCA_000821025.1	CCEV01000259.1	835	2043	1208	405	402	400	813.142	0
Peptoclostridium difficile CII7xCD13A	GCA_000821005.1	CCDW01000032.1	39457	40665	1208	405	402	400	813.142	0
Peptoclostridium difficile P42	GCA_000451865.2	AVMJ01000029.1	211443	212651	1208	405	402	400	813.142	0
Peptoclostridium difficile P30	GCA_000451765.1	AVME01000024.1	42406	43614	1208	405	402	400	813.142	0
Peptoclostridium difficile E19	GCA_000531785.1	HF930276.1	3530	4747	1217	405	400	395	810.446	0
Peptoclostridium difficile T23	GCA_000530795.1	HF924256.1	3528	4745	1217	405	399	394	808.52	0
Peptoclostridium difficile F314	GCA_000450785.2	AVKP01000029.1	30341	31558	1217	405	399	394	808.52	0
Peptoclostridium difficile BI9	GCA_000270485.1	FN668944.1	1035089	1036273	1184	394	394	394	802.357	0
Peptoclostridium difficile ZJCDC-S82	GCA_000949855.1	JYNK01000011.1	114933	116126	1193	405	397	394	799.275	0
Peptoclostridium difficile CD69	GCA_000449185.2	AVHE01000026.1	43687	44880	1193	405	397	394	799.275	0
Peptoclostridium difficile T5	GCA_001050575.1	HF677352.1	3535	4767	1232	410	399	394	797.734	0
Peptoclostridium difficile E1	GCA_000582865.1	HF927546.1	3535	4767	1232	410	399	394	797.734	0
Peptoclostridium difficile T20	GCA_000499505.1	HF922459.1	3535	4767	1232	410	399	394	797.734	0
Peptoclostridium difficile M120	GCA_000210435.1	FN665653.1	1196383	1197615	1232	410	399	394	797.734	0
Peptoclostridium difficile 6466	GCA_000193675.2	ADDE01000344.1	3575	4807	1232	410	399	394	797.734	0
Peptoclostridium difficile NAP07	GCA_000164655.1	GG770750.1	480253	481485	1232	410	399	394	797.734	0
Peptoclostridium difficile NAP08	GCA_000164175.1	GG770713.1	42058	43290	1232	410	399	394	797.734	0
Peptoclostridium difficile QCD-23m63	GCA_000155065.1	CM000660.1	1089435	1090667	1232	410	399	394	797.734	0
Peptoclostridium difficile RA09-70	GCA_001299495.1	JPPA01000056.1	41919	43127	1208	405	400	388	796.193	0
Peptoclostridium difficile E10	GCA_000531165.1	HF926026.1	3533	4741	1208	405	396	391	793.497	0
Peptoclostridium difficile CD160	GCA_000449425.2	AVHW01000046.1	45117	46349	1232	410	402	393	792.341	0
Peptoclostridium difficile CD10-165	GCA_001299635.1	JRHN01000031.1	37220	38437	1217	406	400	386	786.178	0
Peptoclostridium difficile SA10-050	GCA_001299615.1	JRHM01000029.1	43417	44634	1217	406	400	383	782.711	0
Peptoclostridium difficile CD111	GCA_000451285.2	AVHM01000069.1	130	1053	923	307	307	307	620.542	0
Peptoclostridium difficile CD8	GCA_000448845.2	AVGJ01000275.1	59	982	923	307	307	307	620.542	0
Peptoclostridium difficile DA00145	GCA_000450145.2	AVJE01000048.1	73	996	923	307	307	306	619.772	0
Peptoclostridium difficile CD175	GCA_000449525.2	AVIB01000148.1	7513	8436	923	307	307	306	619.772	0
Peptoclostridium difficile CD132	GCA_000449325.2	AVHR01000179.1	2	733	731	239	239	238	481.871	2.49e-169
[Clostridium] mangenotii TR	GCA_000498755.1	AXUS01000024.1	43945	45114	1169	402	303	241	457.988	1.05e-157
[Clostridium] mangenotii LM2	GCA_000687955.1	JIAA01000001.1	2156696	2157898	1202	408	303	245	447.588	1.63e-153
Peptostreptococcaceae bacterium VA2	GCA_000686145.1	JMMB01000007.1	2715666	2716499	833	277	212	171	330.102	2.89e-109
Terrisporobacter othiniensis 08-306576	GCA_000808015.1	JWHR01000109.1	101427	102611	1184	415	240	175	285.419	3.48e-90
Intestinibacter bartlettii DSM 16795	GCA_000154445.1	DS499563.1	10541	11722	1181	403	234	171	281.952	7.43e-89
Paraclostridium bifermentans ATCC 638	GCA_000452245.2	AVNC01000015.1	37603	38769	1166	321	203	157	280.411	2.13e-88
Paraclostridium bifermentans ATCC 19299	GCA_000452225.2	AVNB01000013.1	35586	36752	1166	321	203	157	280.411	2.51e-88
Paraclostridium benzoelyticum JC272	GCA_001006285.1	LBBT01000002.1	12032	13195	1163	320	204	155	275.404	2.19e-86
Paraclostridium bifermentans WYM	GCA_000498455.1	AVSU01000086.1	39	1202	1163	323	206	154	274.633	4.26e-86
Paeniclostridium sordellii JGS6956	GCA_001372695.1	CDNN01000014.1	33442	34641	1199	307	200	148	268.47	1.37e-83
Paeniclostridium sordellii SSCC35109	GCA_001372875.1	CDNF01000003.1	33463	34659	1196	307	200	148	267.7	2.5e-83
Paeniclostridium sordellii JGS6961	GCA_001372715.1	CDNI01000014.1	266840	268036	1196	307	200	148	267.7	2.5e-83
Paeniclostridium sordellii R26833	GCA_001372455.1	CELG01000014.1	33463	34659	1196	307	200	148	267.7	2.5e-83
Paeniclostridium sordellii R28058	GCA_001372415.1	CEKZ01000003.1	33432	34628	1196	307	200	148	267.7	2.5e-83
Paeniclostridium sordellii R29426	GCA_001372395.1	CEMY01000003.1	1716608	1717804	1196	307	200	148	267.7	2.5e-83
Paeniclostridium sordellii R31809	GCA_001372355.1	CEKW01000003.1	33445	34641	1196	307	200	148	267.7	2.5e-83
Paeniclostridium sordellii R32668	GCA_001372315.1	CEKY01000003.1	33433	34629	1196	307	200	148	267.7	2.64e-83
Paeniclostridium sordellii SSCC18838	GCA_001372835.1	CDNK01000003.1	2166137	2167339	1202	312	203	150	266.159	1.11e-82
Paeniclostridium sordellii SSCC37615	GCA_001372815.1	CDNO01000003.1	33456	34658	1202	312	203	150	266.159	1.11e-82
Paeniclostridium sordellii W3025	GCA_001372615.1	CELA01000003.1	1935696	1936892	1196	312	203	150	265.774	1.35e-82
Paeniclostridium sordellii R15892	GCA_001373035.1	CEKU01000003.1	1820981	1822177	1196	312	203	150	265.774	1.38e-82
Paeniclostridium sordellii UMC4404	GCA_001373015.1	CDNY01000003.1	33426	34622	1196	312	203	150	265.774	1.38e-82
Paeniclostridium sordellii UMC4401	GCA_001372995.1	CDNS01000003.1	33521	34717	1196	312	203	150	265.774	1.38e-82
Paeniclostridium sordellii UMC164	GCA_001372955.1	CDPO01000003.1	33456	34652	1196	312	203	150	265.774	1.38e-82
Paeniclostridium sordellii SSCC42239	GCA_001372775.1	CDNH01000003.1	1888824	1890020	1196	312	203	150	265.774	1.38e-82
Paeniclostridium sordellii DA108	GCA_001372735.1	CDNR01000032.1	33452	34648	1196	312	203	150	265.774	1.38e-82
Paeniclostridium sordellii JGS445	GCA_001372675.1	CDNU01000003.1	33523	34719	1196	312	203	150	265.774	1.38e-82
Paeniclostridium sordellii JGS444	GCA_001372655.1	CDNJ01000003.1	33534	34730	1196	312	203	150	265.774	1.38e-82
Paeniclostridium sordellii W2946	GCA_001372555.1	CENA01000003.1	2203756	2204952	1196	312	203	150	265.774	1.38e-82
Paeniclostridium sordellii W2922	GCA_001372515.1	CELK01000014.1	1188044	1189240	1196	312	203	150	265.774	1.38e-82
Paeniclostridium sordellii R30684	GCA_001372375.1	CELE01000003.1	1920052	1921248	1196	312	203	150	265.774	1.38e-82
Paeniclostridium sordellii R32921	GCA_001372295.1	CEKV01000003.1	2522596	2523792	1196	312	203	150	265.774	1.38e-82
Paeniclostridium sordellii R32977	GCA_001372275.1	CELC01000003.1	950027	951223	1196	312	203	150	265.774	1.38e-82
Paeniclostridium sordellii 8483	GCA_001023455.1	AJXR01000916.1	9860	11056	1196	312	203	150	265.774	1.38e-82
Paeniclostridium sordellii ATCC9714	GCA_000953675.1	LN679998.1	429326	430522	1196	312	203	150	265.774	1.38e-82
Paeniclostridium sordellii JGS6382	GCA_000953555.1	LN681234.1	361390	362586	1196	312	203	150	265.774	1.38e-82
Paeniclostridium sordellii VPI 9048	GCA_000444095.1	AQGJ01000159.1	928374	929570	1196	312	203	150	265.774	1.38e-82
Paeniclostridium sordellii E204	GCA_001373055.1	CDNL01000003.1	1663929	1665131	1202	312	203	150	265.774	1.46e-82
Paeniclostridium sordellii UMC178	GCA_001372975.1	CDNP01000003.1	33451	34653	1202	312	203	150	265.774	1.46e-82
Paeniclostridium sordellii SSCC33587	GCA_001372895.1	CDNW01000003.1	33452	34654	1202	312	203	150	265.774	1.46e-82
Paeniclostridium sordellii SSCC33589	GCA_001372755.1	CDNV01000003.1	913346	914548	1202	312	203	150	265.774	1.46e-82
Paeniclostridium sordellii W2945	GCA_001372535.1	CELI01000003.1	33421	34623	1202	312	203	150	265.774	1.46e-82
Paeniclostridium sordellii W10	GCA_001372495.1	CELH01000002.1	1125230	1126432	1202	312	203	150	265.774	1.46e-82
Paeniclostridium sordellii W2967	GCA_001372475.1	CELJ01000003.1	1709250	1710452	1202	312	203	150	265.774	1.46e-82
Paeniclostridium sordellii R27882	GCA_001372435.1	CELB01000003.1	33425	34627	1202	312	203	150	265.774	1.46e-82
Paeniclostridium sordellii SSCC26591	GCA_001372795.1	CDNX01000003.1	33457	34656	1199	312	203	150	265.774	1.48e-82
Paeniclostridium sordellii W3026	GCA_001372635.1	CELD01000036.1	33456	34655	1199	312	203	150	265.774	1.48e-82
Paeniclostridium sordellii W2948	GCA_001372575.1	CELF01000021.1	257747	258946	1199	312	203	150	265.774	1.48e-82
Paeniclostridium sordellii W2975	GCA_001372595.1	CEKX01000003.1	1537276	1538469	1193	312	203	149	265.388	1.95e-82
Paeniclostridium sordellii SSCC18392	GCA_001372855.1	CDNE01000003.1	2161092	2162291	1199	307	199	146	264.618	4.32e-82
Paeniclostridium sordellii R32462	GCA_001372335.1	CEMX01000003.1	2163343	2164542	1199	307	199	146	264.618	4.32e-82
Paeniclostridium sordellii UMC1	GCA_001372935.1	CDNM01000031.1	33440	34639	1199	307	199	146	264.233	5.29e-82
Paeniclostridium sordellii SSCC32135	GCA_001372915.1	CDNQ01000003.1	33431	34618	1187	307	199	146	263.848	6.45e-82
Paeniclostridium sordellii ATCC 9714	GCA_000444075.1	APWR01000096.1	126388	127191	803	254	167	124	223.016	8.52e-68
Intestinibacter bartlettii DSM 16795	GCA_000154445.1	DS499563.1	8066	9217	1151	336	133	80	71.2478	6.09e-12
Peptostreptococcaceae bacterium VA2	GCA_000686145.1	JMMB01000007.1	1640019	1640933	914	314	130	78	65.0846	3.67e-10
Paraclostridium bifermentans WYM	GCA_000498455.1	AVSU01000049.1	5722	6654	932	232	89	60	50.447	2.49e-05
