# Supplementary material for: Clostridium difficile exosporium cysteine-rich proteins are essential for the morphogenesis of the exosporium layer, spore resistance, and affect C. difficile pathogenesis
Source: PLoS Pathog. 2018 Aug 8;14(8):e1007199. doi: 10.1371/journal.ppat.1007199 (PMC6101409; doi:10.1371/journal.ppat.1007199)
Supplement: S4 Table — (XLSX) [file ppat.1007199.s019.xlsx]

## Sheet: Table S2 Peptostreptococcaceae_
TABLE S3. Peptostreptococcaceae gene conservation and loci of cdeM
Strain	Assembly	Contig	Start	End	Length	Alignment length	Number of positive-scoring matches	Number of identical matches	Bit score	Expect value
Peptoclostridium difficile	GCA_001497755.1	FAXM01000063.1	43783	44265	482	160	160	160	309.301	1.13e-106
Peptoclostridium difficile NCTC13307	GCA_001457575.1	LN831030.1	1615562	1616044	482	160	160	160	309.301	1.13e-106
Peptoclostridium difficile Z31	GCA_001447175.1	CP013196.1	3352044	3352526	482	160	160	160	309.301	1.13e-106
Peptoclostridium difficile RU-17	GCA_001263695.1	BBYE01000041.1	99496	99978	482	160	160	160	309.301	1.13e-106
Peptoclostridium difficile KY65	GCA_001263675.1	BBYD01000170.1	146396	146878	482	160	160	160	309.301	1.13e-106
Peptoclostridium difficile KY64	GCA_001263655.1	BBYC01000141.1	118848	119330	482	160	160	160	309.301	1.13e-106
Peptoclostridium difficile KY62	GCA_001192735.1	BBYB01000069.1	225900	226382	482	160	160	160	309.301	1.13e-106
Peptoclostridium difficile 630Derm	GCA_000953275.1	LN614756.1	1838193	1838675	482	160	160	160	309.301	1.13e-106
Peptoclostridium difficile 7032989	GCA_000940315.1	LK933416.1	12494	12976	482	160	160	160	309.301	1.13e-106
Peptoclostridium difficile 7032994	GCA_000939295.1	LK932399.1	11664	12146	482	160	160	160	309.301	1.13e-106
Peptoclostridium difficile	GCA_000935985.1	LK932515.1	13730	14212	482	160	160	160	309.301	1.13e-106
Peptoclostridium difficile 630	GCA_000932055.1	CP010905.1	1817543	1818025	482	160	160	160	309.301	1.13e-106
Peptoclostridium difficile LIBA-5704	GCA_000828325.1	JXCP01000017.1	96878	97360	482	160	160	160	309.301	1.13e-106
Peptoclostridium difficile LIBA-5719	GCA_000828255.1	JXBQ01000014.1	96854	97336	482	160	160	160	309.301	1.13e-106
Peptoclostridium difficile LIBA-5701	GCA_000828235.1	JXBP01000017.1	96980	97462	482	160	160	160	309.301	1.13e-106
Peptoclostridium difficile LIBA-5734	GCA_000828225.1	JXBR01000019.1	11114	11596	482	160	160	160	309.301	1.13e-106
Peptoclostridium difficile F17xCD13A	GCA_000821025.1	CCEV01000202.1	3233	3715	482	160	160	160	309.301	1.13e-106
Peptoclostridium difficile CII7xCD13A	GCA_000821005.1	CCDW01000021.1	32168	32650	482	160	160	160	309.301	1.13e-106
Peptoclostridium difficile SG12	GCA_000632735.1	KK213927.1	38006	38488	482	160	160	160	309.301	1.13e-106
Peptoclostridium difficile 5.3	GCA_000586575.1	AZSH01000011.1	642170	642652	482	160	160	160	309.301	1.13e-106
Peptoclostridium difficile T61	GCA_000531715.1	HF930127.1	63693	64175	482	160	160	160	309.301	1.13e-106
Peptoclostridium difficile E9	GCA_000531695.1	HF929853.1	20728	21210	482	160	160	160	309.301	1.13e-106
Peptoclostridium difficile E7	GCA_000531655.1	HF929461.1	12074	12556	482	160	160	160	309.301	1.13e-106
Peptoclostridium difficile E25	GCA_000531595.1	HF928959.1	5476	5958	482	160	160	160	309.301	1.13e-106
Peptoclostridium difficile E12	GCA_000531535.1	HF928587.1	11703	12185	482	160	160	160	309.301	1.13e-106
Peptoclostridium difficile T15	GCA_000531505.1	HF928029.1	11722	12204	482	160	160	160	309.301	1.13e-106
Peptoclostridium difficile E16	GCA_000531385.1	HF927752.1	63697	64179	482	160	160	160	309.301	1.13e-106
Peptoclostridium difficile T14	GCA_000531295.1	HF927117.1	22303	22785	482	160	160	160	309.301	1.13e-106
Peptoclostridium difficile T3	GCA_000531225.1	HF926367.1	12076	12558	482	160	160	160	309.301	1.13e-106
Peptoclostridium difficile T10	GCA_000530955.1	HF925657.1	5460	5942	482	160	160	160	309.301	1.13e-106
Peptoclostridium difficile T22	GCA_000530835.1	HF924581.1	42309	42791	482	160	160	160	309.301	1.13e-106
Peptoclostridium difficile T19	GCA_000530695.1	HF924018.1	19253	19735	482	160	160	160	309.301	1.13e-106
Peptoclostridium difficile E28	GCA_000530595.1	HF923752.1	12078	12560	482	160	160	160	309.301	1.13e-106
Peptoclostridium difficile E23	GCA_000530435.1	HF923163.1	46982	47464	482	160	160	160	309.301	1.13e-106
Peptoclostridium difficile F665	GCA_000473705.2	AWZN01000026.1	30872	31354	482	160	160	160	309.301	1.13e-106
Peptoclostridium difficile P68	GCA_000473685.2	AWZM01000034.1	12712	13194	482	160	160	160	309.301	1.13e-106
Peptoclostridium difficile P53	GCA_000473645.2	AWZO01000025.1	23386	23868	482	160	160	160	309.301	1.13e-106
Peptoclostridium difficile P37	GCA_000473625.2	AWZK01000039.1	12754	13236	482	160	160	160	309.301	1.13e-106
Peptoclostridium difficile P41	GCA_000473605.2	AWZJ01000035.1	22821	23303	482	160	160	160	309.301	1.13e-106
Peptoclostridium difficile CD86	GCA_000452405.2	AVHG01000064.1	26492	26974	482	160	160	160	309.301	1.13e-106
Peptoclostridium difficile F601	GCA_000452345.2	AVNH01000019.1	133057	133539	482	160	160	160	309.301	1.13e-106
Peptoclostridium difficile F548	GCA_000452325.2	AVNG01000009.1	19435	19917	482	160	160	160	309.301	1.13e-106
Peptoclostridium difficile F525	GCA_000452305.2	AVNF01000029.1	25389	25871	482	160	160	160	309.301	1.13e-106
Peptoclostridium difficile F480	GCA_000452285.2	AVNE01000014.1	581957	582439	482	160	160	160	309.301	1.13e-106
Peptoclostridium difficile F200	GCA_000452265.2	AVND01000024.1	21211	21693	482	160	160	160	309.301	1.13e-106
Peptoclostridium difficile P75	GCA_000452185.2	AVMZ01000025.1	12508	12990	482	160	160	160	309.301	1.13e-106
Peptoclostridium difficile P73	GCA_000452145.1	AVMX01000026.1	12515	12997	482	160	160	160	309.301	1.13e-106
Peptoclostridium difficile P70	GCA_000452085.2	AVMU01000027.1	12729	13211	482	160	160	160	309.301	1.13e-106
Peptoclostridium difficile P69	GCA_000452065.2	AVMT01000026.1	92816	93298	482	160	160	160	309.301	1.13e-106
Peptoclostridium difficile P61	GCA_000452025.2	AVMR01000032.1	41416	41898	482	160	160	160	309.301	1.13e-106
Peptoclostridium difficile P51	GCA_000451985.1	AVMP01000022.1	20292	20774	482	160	160	160	309.301	1.13e-106
Peptoclostridium difficile P50	GCA_000451965.2	AVMO01000019.1	33244	33726	482	160	160	160	309.301	1.13e-106
Peptoclostridium difficile P49	GCA_000451945.2	AVMN01000024.1	54889	55371	482	160	160	160	309.301	1.13e-106
Peptoclostridium difficile P48	GCA_000451925.2	AVMM01000031.1	12724	13206	482	160	160	160	309.301	1.13e-106
Peptoclostridium difficile P46	GCA_000451905.2	AVML01000036.1	12678	13160	482	160	160	160	309.301	1.13e-106
Peptoclostridium difficile P42	GCA_000451865.2	AVMJ01000033.1	46346	46828	482	160	160	160	309.301	1.13e-106
Peptoclostridium difficile P36	GCA_000451845.2	AVMI01000020.1	248002	248484	482	160	160	160	309.301	1.13e-106
Peptoclostridium difficile P32	GCA_000451805.1	AVMG01000022.1	107582	108064	482	160	160	160	309.301	1.13e-106
Peptoclostridium difficile P30	GCA_000451765.1	AVME01000028.1	32476	32958	482	160	160	160	309.301	1.13e-106
Peptoclostridium difficile P29	GCA_000451745.2	AVMD01000034.1	47070	47552	482	160	160	160	309.301	1.13e-106
Peptoclostridium difficile P20	GCA_000451725.2	AVLX01000034.1	12731	13213	482	160	160	160	309.301	1.13e-106
Peptoclostridium difficile P19	GCA_000451705.1	AVLW01000031.1	12315	12797	482	160	160	160	309.301	1.13e-106
Peptoclostridium difficile P15	GCA_000451685.2	AVLV01000020.1	92591	93073	482	160	160	160	309.301	1.13e-106
Peptoclostridium difficile P13	GCA_000451665.2	AVLU01000026.1	12473	12955	482	160	160	160	309.301	1.13e-106
Peptoclostridium difficile P11	GCA_000451645.2	AVLT01000126.1	11625	12107	482	160	160	160	309.301	1.13e-106
Peptoclostridium difficile P9	GCA_000451625.2	AVLS01000071.1	40031	40513	482	160	160	160	309.301	1.13e-106
Peptoclostridium difficile P7	GCA_000451605.1	AVLQ01000101.1	12488	12970	482	160	160	160	309.301	1.13e-106
Peptoclostridium difficile P8	GCA_000451585.2	AVLR01000090.1	26491	26973	482	160	160	160	309.301	1.13e-106
Peptoclostridium difficile Y381	GCA_000451545.2	AVLI01000033.1	120590	121072	482	160	160	160	309.301	1.13e-106
Peptoclostridium difficile Y358	GCA_000451525.2	AVLH01000039.1	12667	13149	482	160	160	160	309.301	1.13e-106
Peptoclostridium difficile Y343	GCA_000451505.2	AVLG01000026.1	30543	31025	482	160	160	160	309.301	1.13e-106
Peptoclostridium difficile Y307	GCA_000451485.2	AVLE01000140.1	11670	12152	482	160	160	160	309.301	1.13e-106
Peptoclostridium difficile Y171	GCA_000451445.2	AVKW01000114.1	12693	13175	482	160	160	160	309.301	1.13e-106
Peptoclostridium difficile Y231	GCA_000451425.2	AVLA01000022.1	20757	21239	482	160	160	160	309.301	1.13e-106
Peptoclostridium difficile Y312	GCA_000451405.2	AVLF01000068.1	28995	29477	482	160	160	160	309.301	1.13e-106
Peptoclostridium difficile Y270	GCA_000451385.2	AVLD01000025.1	31025	31507	482	160	160	160	309.301	1.13e-106
Peptoclostridium difficile DA00305	GCA_000451345.1	AVKH01000231.1	4059	4541	482	160	160	160	309.301	1.13e-106
Peptoclostridium difficile CD113	GCA_000451305.2	AVHN01000059.1	26648	27130	482	160	160	160	309.301	1.13e-106
Peptoclostridium difficile Y215	GCA_000451265.2	AVKZ01000038.1	109147	109629	482	160	160	160	309.301	1.13e-106
Peptoclostridium difficile CD104	GCA_000451245.2	AVHK01000024.1	49856	50338	482	160	160	160	309.301	1.13e-106
Peptoclostridium difficile CD92	GCA_000451225.1	AVHJ01000161.1	3992	4474	482	160	160	160	309.301	1.13e-106
Peptoclostridium difficile Y266	GCA_000451185.2	AVLC01000080.1	12650	13132	482	160	160	160	309.301	1.13e-106
Peptoclostridium difficile P25	GCA_000451105.2	AVMB01000018.1	136406	136888	482	160	160	160	309.301	1.13e-106
Peptoclostridium difficile P24	GCA_000451085.2	AVMA01000034.1	51671	52153	482	160	160	160	309.301	1.13e-106
Peptoclostridium difficile Y384	GCA_000451045.2	AVLJ01000521.1	3946	4428	482	160	160	160	309.301	1.13e-106
Peptoclostridium difficile P5	GCA_000450965.2	AVLO01000082.1	12694	13176	482	160	160	160	309.301	1.13e-106
Peptoclostridium difficile P2	GCA_000450945.2	AVLM01000098.1	12647	13129	482	160	160	160	309.301	1.13e-106
Peptoclostridium difficile P1	GCA_000450925.2	AVLL01000066.1	20422	20904	482	160	160	160	309.301	1.13e-106
Peptoclostridium difficile Y155	GCA_000450885.2	AVKU01000099.1	3960	4442	482	160	160	160	309.301	1.13e-106
Peptoclostridium difficile Y41	GCA_000450865.2	AVKT01000023.1	64058	64540	482	160	160	160	309.301	1.13e-106
Peptoclostridium difficile Y10	GCA_000450825.2	AVKR01000017.1	92591	93073	482	160	160	160	309.301	1.13e-106
Peptoclostridium difficile F249	GCA_000450745.2	AVKN01000054.1	12647	13129	482	160	160	160	309.301	1.13e-106
Peptoclostridium difficile F152	GCA_000450725.2	AVKM01000012.1	125590	126072	482	160	160	160	309.301	1.13e-106
Peptoclostridium difficile DA00310	GCA_000450685.2	AVKK01000234.1	3938	4420	482	160	160	160	309.301	1.13e-106
Peptoclostridium difficile DA00307	GCA_000450665.2	AVKJ01000092.1	26512	26994	482	160	160	160	309.301	1.13e-106
Peptoclostridium difficile P6	GCA_000450625.2	AVLP01000087.1	20458	20940	482	160	160	160	309.301	1.13e-106
Peptoclostridium difficile DA00246	GCA_000450605.2	AVKC01000032.1	63910	64392	482	160	160	160	309.301	1.13e-106
Peptoclostridium difficile DA00244	GCA_000450565.2	AVKA01000010.1	659862	660344	482	160	160	160	309.301	1.13e-106
Peptoclostridium difficile DA00238	GCA_000450545.2	AVJZ01000044.1	28974	29456	482	160	160	160	309.301	1.13e-106
Peptoclostridium difficile DA00215	GCA_000450485.2	AVJW01000056.1	25006	25488	482	160	160	160	309.301	1.13e-106
Peptoclostridium difficile DA00212	GCA_000450465.2	AVJV01000044.1	21153	21635	482	160	160	160	309.301	1.13e-106
Peptoclostridium difficile DA00211	GCA_000450445.2	AVJU01000041.1	26584	27066	482	160	160	160	309.301	1.13e-106
Peptoclostridium difficile DA00203	GCA_000450405.2	AVJS01000010.1	610262	610744	482	160	160	160	309.301	1.13e-106
Peptoclostridium difficile DA00197	GCA_000450385.2	AVJR01000012.1	187537	188019	482	160	160	160	309.301	1.13e-106
Peptoclostridium difficile DA00196	GCA_000450365.2	AVJQ01000014.1	33202	33684	482	160	160	160	309.301	1.13e-106
Peptoclostridium difficile DA00195	GCA_000450345.2	AVJP01000045.1	105740	106222	482	160	160	160	309.301	1.13e-106
Peptoclostridium difficile DA00193	GCA_000450325.2	AVJO01000033.1	12630	13112	482	160	160	160	309.301	1.13e-106
Peptoclostridium difficile DA00191	GCA_000450305.2	AVJN01000040.1	20837	21319	482	160	160	160	309.301	1.13e-106
Peptoclostridium difficile DA00183	GCA_000450285.2	AVJL01000059.1	12810	13292	482	160	160	160	309.301	1.13e-106
Peptoclostridium difficile DA00167	GCA_000450245.2	AVJJ01000066.1	11652	12134	482	160	160	160	309.301	1.13e-106
Peptoclostridium difficile DA00160	GCA_000450205.2	AVJH01000047.1	12339	12821	482	160	160	160	309.301	1.13e-106
Peptoclostridium difficile DA00154	GCA_000450185.2	AVJG01000065.1	12309	12791	482	160	160	160	309.301	1.13e-106
Peptoclostridium difficile DA00142	GCA_000450125.1	AVJD01000091.1	24868	25350	482	160	160	160	309.301	1.13e-106
Peptoclostridium difficile DA00141	GCA_000450105.2	AVJC01000027.1	83131	83613	482	160	160	160	309.301	1.13e-106
Peptoclostridium difficile DA00134	GCA_000450085.2	AVJB01000061.1	30466	30948	482	160	160	160	309.301	1.13e-106
Peptoclostridium difficile DA00132	GCA_000450065.2	AVJA01000042.1	28959	29441	482	160	160	160	309.301	1.13e-106
Peptoclostridium difficile DA00129	GCA_000450025.2	AVIY01000037.1	33327	33809	482	160	160	160	309.301	1.13e-106
Peptoclostridium difficile DA00128	GCA_000450005.2	AVIX01000043.1	26561	27043	482	160	160	160	309.301	1.13e-106
Peptoclostridium difficile DA00126	GCA_000449985.2	AVIW01000062.1	105701	106183	482	160	160	160	309.301	1.13e-106
Peptoclostridium difficile DA00044	GCA_000449905.2	AVIS01000069.1	12146	12628	482	160	160	160	309.301	1.13e-106
Peptoclostridium difficile 6057	GCA_000449885.2	AVIR01000145.1	26512	26994	482	160	160	160	309.301	1.13e-106
Peptoclostridium difficile 6042	GCA_000449865.2	AVIQ01000035.1	37711	38193	482	160	160	160	309.301	1.13e-106
Peptoclostridium difficile 6041	GCA_000449845.1	AVIP01000067.1	28864	29346	482	160	160	160	309.301	1.13e-106
Peptoclostridium difficile 824	GCA_000449785.2	AVIM01000060.1	12831	13313	482	160	160	160	309.301	1.13e-106
Peptoclostridium difficile 655	GCA_000449765.2	AVIL01000088.1	11647	12129	482	160	160	160	309.301	1.13e-106
Peptoclostridium difficile 342	GCA_000449745.1	AVIK01000067.1	20688	21170	482	160	160	160	309.301	1.13e-106
Peptoclostridium difficile CD212	GCA_000449725.2	AVIJ01000018.1	508424	508906	482	160	160	160	309.301	1.13e-106
Peptoclostridium difficile CD211	GCA_000449705.2	AVII01000071.1	20873	21355	482	160	160	160	309.301	1.13e-106
Peptoclostridium difficile CD206	GCA_000449685.2	AVIH01000042.1	35749	36231	482	160	160	160	309.301	1.13e-106
Peptoclostridium difficile CD201	GCA_000449665.2	AVIG01000025.1	63812	64294	482	160	160	160	309.301	1.13e-106
Peptoclostridium difficile CD200	GCA_000449645.2	AVIF01000112.1	26505	26987	482	160	160	160	309.301	1.13e-106
Peptoclostridium difficile DA00275	GCA_000449625.2	AVKG01000046.1	12660	13142	482	160	160	160	309.301	1.13e-106
Peptoclostridium difficile CD196	GCA_000449605.2	AVIE01000429.1	2379	2861	482	160	160	160	309.301	1.13e-106
Peptoclostridium difficile CD181	GCA_000449585.2	AVID01000044.1	20662	21144	482	160	160	160	309.301	1.13e-106
Peptoclostridium difficile DA00261	GCA_000449565.2	AVKE01000011.1	538164	538646	482	160	160	160	309.301	1.13e-106
Peptoclostridium difficile CD178	GCA_000449545.2	AVIC01000054.1	84577	85059	482	160	160	160	309.301	1.13e-106
Peptoclostridium difficile CD170	GCA_000449505.2	AVIA01000098.1	11673	12155	482	160	160	160	309.301	1.13e-106
Peptoclostridium difficile CD169	GCA_000449485.2	AVHZ01000025.1	25002	25484	482	160	160	160	309.301	1.13e-106
Peptoclostridium difficile CD166	GCA_000449465.2	AVHY01000037.1	63865	64347	482	160	160	160	309.301	1.13e-106
Peptoclostridium difficile CD165	GCA_000449445.2	AVHX01000047.1	12672	13154	482	160	160	160	309.301	1.13e-106
Peptoclostridium difficile CD159	GCA_000449405.2	AVHV01000121.1	4006	4488	482	160	160	160	309.301	1.13e-106
Peptoclostridium difficile CD149	GCA_000449385.2	AVHU01000050.1	49734	50216	482	160	160	160	309.301	1.13e-106
Peptoclostridium difficile CD133	GCA_000449345.2	AVHS01000051.1	49624	50106	482	160	160	160	309.301	1.13e-106
Peptoclostridium difficile CD132	GCA_000449325.2	AVHR01000081.1	12527	13009	482	160	160	160	309.301	1.13e-106
Peptoclostridium difficile CD131	GCA_000449305.2	AVHQ01000061.1	28902	29384	482	160	160	160	309.301	1.13e-106
Peptoclostridium difficile CD129	GCA_000449285.1	AVHP01000336.1	3929	4411	482	160	160	160	309.301	1.13e-106
Peptoclostridium difficile DA00273	GCA_000449265.2	AVKF01000115.1	11717	12199	482	160	160	160	309.301	1.13e-106
Peptoclostridium difficile CD68	GCA_000449165.2	AVHD01000067.1	11674	12156	482	160	160	160	309.301	1.13e-106
Peptoclostridium difficile CD51	GCA_000449145.2	AVHC01000060.1	25286	25768	482	160	160	160	309.301	1.13e-106
Peptoclostridium difficile CD47	GCA_000449105.2	AVHA01000066.1	11692	12174	482	160	160	160	309.301	1.13e-106
Peptoclostridium difficile CD46	GCA_000449085.2	AVGZ01000021.1	107857	108339	482	160	160	160	309.301	1.13e-106
Peptoclostridium difficile CD45	GCA_000449065.2	AVGY01000094.1	21818	22300	482	160	160	160	309.301	1.13e-106
Peptoclostridium difficile CD44	GCA_000449045.2	AVGX01000108.1	26603	27085	482	160	160	160	309.301	1.13e-106
Peptoclostridium difficile CD43	GCA_000449025.2	AVGW01000054.1	28878	29360	482	160	160	160	309.301	1.13e-106
Peptoclostridium difficile CD42	GCA_000449005.2	AVGV01000103.1	11601	12083	482	160	160	160	309.301	1.13e-106
Peptoclostridium difficile CD41	GCA_000448985.2	AVGU01000017.1	64105	64587	482	160	160	160	309.301	1.13e-106
Peptoclostridium difficile CD40	GCA_000448965.2	AVGT01000045.1	20225	20707	482	160	160	160	309.301	1.13e-106
Peptoclostridium difficile CD18	GCA_000448905.2	AVGN01000029.1	173529	174011	482	160	160	160	309.301	1.13e-106
Peptoclostridium difficile CD13	GCA_000448885.2	AVGL01000030.1	12757	13239	482	160	160	160	309.301	1.13e-106
Peptoclostridium difficile CD9	GCA_000448865.2	AVGK01000013.1	96443	96925	482	160	160	160	309.301	1.13e-106
Peptoclostridium difficile CD8	GCA_000448845.2	AVGJ01000114.1	5404	5886	482	160	160	160	309.301	1.13e-106
Peptoclostridium difficile CD3	GCA_000448825.2	AVGI01000126.1	5460	5942	482	160	160	160	309.301	1.13e-106
Peptoclostridium difficile CD22	GCA_000448785.2	AVGP01000082.1	12510	12992	482	160	160	160	309.301	1.13e-106
Peptoclostridium difficile CD34	GCA_000448765.2	AVGQ01000031.1	29066	29548	482	160	160	160	309.301	1.13e-106
Peptoclostridium difficile CD17	GCA_000448725.2	AVGM01000079.1	28959	29441	482	160	160	160	309.301	1.13e-106
Peptoclostridium difficile BI9	GCA_000270485.1	FN668944.1	1607451	1607933	482	160	160	160	309.301	1.13e-106
Peptoclostridium difficile CD37	GCA_000242355.2	AHJJ01000064.1	26427	26909	482	160	160	160	309.301	1.13e-106
Peptoclostridium difficile 70-100-2010	GCA_000235905.1	JH379264.1	60849	61331	482	160	160	160	309.301	1.13e-106
Peptoclostridium difficile ATCC 43255	GCA_000155025.1	CM000604.1	1771807	1772289	482	160	160	160	309.301	1.13e-106
Peptoclostridium difficile 630	GCA_000009205.1	AM180355.1	1832895	1833377	482	160	160	160	309.301	1.13e-106
Peptoclostridium difficile BJ08	GCA_001010825.1	CP003939.1	1740307	1740789	482	160	159	158	306.99	1.05e-105
Peptoclostridium difficile CD002	GCA_000531625.1	HF929265.1	26014	26496	482	160	159	158	306.99	1.05e-105
Peptoclostridium difficile E13	GCA_000530915.1	HF925332.1	9765	10247	482	160	159	158	306.99	1.05e-105
Peptoclostridium difficile P74	GCA_000452165.2	AVMY01000022.1	23916	24398	482	160	159	158	306.99	1.05e-105
Peptoclostridium difficile P71	GCA_000452125.2	AVMW01000030.1	159657	160139	482	160	159	158	306.99	1.05e-105
Peptoclostridium difficile DA00065	GCA_000449945.2	AVIU01000054.1	29517	29999	482	160	159	158	306.99	1.05e-105
Peptoclostridium difficile CD175	GCA_000449525.2	AVIB01000238.1	3986	4468	482	160	159	158	306.99	1.05e-105
Peptoclostridium difficile 050-P50-2011	GCA_000235925.1	JH379225.1	257356	257838	482	160	159	158	306.99	1.05e-105
Peptoclostridium difficile 002-P50-2011	GCA_000235825.1	JH379592.1	25603	26085	482	160	159	158	306.99	1.05e-105
Peptoclostridium difficile CF5	GCA_000210415.1	FN665652.1	1783574	1784056	482	160	159	158	306.99	1.05e-105
Peptoclostridium difficile M68	GCA_000210395.1	FN668375.1	1771370	1771852	482	160	159	158	306.99	1.05e-105
Peptoclostridium difficile 6503	GCA_000193695.2	ADEI01000108.1	12116	12598	482	160	159	158	306.99	1.05e-105
Peptoclostridium difficile 6534	GCA_000193715.2	ADEJ01000129.1	574	1056	482	160	159	159	306.22	1.83e-105
Peptoclostridium difficile 08ACD0030	GCA_001577795.1	CP010888.1	2251124	2251618	494	164	158	157	297.36	5.93e-102
Peptoclostridium difficile LIBA-5784	GCA_000828245.1	JXBS01000013.1	96790	97284	494	164	158	157	297.36	5.93e-102
Peptoclostridium difficile E24	GCA_000531315.1	HF927450.1	63760	64254	494	164	158	157	297.36	5.93e-102
Peptoclostridium difficile T17	GCA_000530895.1	HF924962.1	16929	17423	494	164	158	157	297.36	5.93e-102
Peptoclostridium difficile E14	GCA_000530475.1	HF923433.1	22301	22795	494	164	158	157	297.36	5.93e-102
Peptoclostridium difficile T6	GCA_000530415.1	HF922819.1	20781	21275	494	164	158	157	297.36	5.93e-102
Peptoclostridium difficile T42	GCA_000530325.1	HF933935.1	21134	21628	494	164	158	157	297.36	5.93e-102
Peptoclostridium difficile P64	GCA_000473665.2	AWZL01000031.1	21462	21956	494	164	158	157	297.36	5.93e-102
Peptoclostridium difficile P33	GCA_000473585.2	AWZI01000026.1	63782	64276	494	164	158	157	297.36	5.93e-102
Peptoclostridium difficile DA00130	GCA_000473565.2	AWZH01000064.1	29050	29544	494	164	158	157	297.36	5.93e-102
Peptoclostridium difficile CD88	GCA_000452425.2	AVHH01000063.1	26267	26761	494	164	158	157	297.36	5.93e-102
Peptoclostridium difficile P77	GCA_000452205.2	AVNA01000031.1	50109	50603	494	164	158	157	297.36	5.93e-102
Peptoclostridium difficile P72	GCA_000452105.2	AVMV01000020.1	63920	64414	494	164	158	157	297.36	5.93e-102
Peptoclostridium difficile P78	GCA_000452045.2	AVMS01000031.1	21407	21901	494	164	158	157	297.36	5.93e-102
Peptoclostridium difficile P3	GCA_000451565.2	AVLN01000086.1	26562	27056	494	164	158	157	297.36	5.93e-102
Peptoclostridium difficile DA00256	GCA_000451465.2	AVKD01000209.1	1184	1678	494	164	158	157	297.36	5.93e-102
Peptoclostridium difficile Y165	GCA_000451365.2	AVKV01000178.1	26936	27430	494	164	158	157	297.36	5.93e-102
Peptoclostridium difficile CD127	GCA_000451325.2	AVHO01000395.1	2383	2877	494	164	158	157	297.36	5.93e-102
Peptoclostridium difficile CD111	GCA_000451285.2	AVHM01000099.1	26767	27261	494	164	158	157	297.36	5.93e-102
Peptoclostridium difficile CD90	GCA_000451205.2	AVHI01000062.1	83289	83783	494	164	158	157	297.36	5.93e-102
Peptoclostridium difficile Y202	GCA_000451165.2	AVKY01000131.1	21139	21633	494	164	158	157	297.36	5.93e-102
Peptoclostridium difficile Y247	GCA_000451145.2	AVLB01000014.1	92906	93400	494	164	158	157	297.36	5.93e-102
Peptoclostridium difficile Y184	GCA_000451125.2	AVKX01000308.1	718	1212	494	164	158	157	297.36	5.93e-102
Peptoclostridium difficile Y401	GCA_000450905.2	AVLK01000077.1	26546	27040	494	164	158	157	297.36	5.93e-102
Peptoclostridium difficile Y21	GCA_000450845.2	AVKS01000085.1	5431	5925	494	164	158	157	297.36	5.93e-102
Peptoclostridium difficile DA00313	GCA_000450705.2	AVKL01000054.1	53588	54082	494	164	158	157	297.36	5.93e-102
Peptoclostridium difficile P21	GCA_000450645.2	AVLY01000031.1	64085	64579	494	164	158	157	297.36	5.93e-102
Peptoclostridium difficile DA00245	GCA_000450585.2	AVKB01000125.1	23932	24426	494	164	158	157	297.36	5.93e-102
Peptoclostridium difficile DA00232	GCA_000450525.2	AVJY01000060.1	28911	29405	494	164	158	157	297.36	5.93e-102
Peptoclostridium difficile DA00216	GCA_000450505.2	AVJX01000164.1	3936	4430	494	164	158	157	297.36	5.93e-102
Peptoclostridium difficile DA00210	GCA_000450425.2	AVJT01000054.1	21308	21802	494	164	158	157	297.36	5.93e-102
Peptoclostridium difficile DA00174	GCA_000450265.2	AVJK01000051.1	53642	54136	494	164	158	157	297.36	5.93e-102
Peptoclostridium difficile DA00149	GCA_000450165.2	AVJF01000045.1	28918	29412	494	164	158	157	297.36	5.93e-102
Peptoclostridium difficile DA00131	GCA_000450045.2	AVIZ01000076.1	29050	29544	494	164	158	157	297.36	5.93e-102
Peptoclostridium difficile DA00114	GCA_000449965.2	AVIV01000056.1	40827	41321	494	164	158	157	297.36	5.93e-102
Peptoclostridium difficile DA00062	GCA_000449925.2	AVIT01000067.1	26545	27039	494	164	158	157	297.36	5.93e-102
Peptoclostridium difficile 842	GCA_000449825.2	AVIO01000076.1	27184	27678	494	164	158	157	297.36	5.93e-102
Peptoclostridium difficile 840	GCA_000449805.2	AVIN01000079.1	26725	27219	494	164	158	157	297.36	5.93e-102
Peptoclostridium difficile CD144	GCA_000449365.2	AVHT01000032.1	21173	21667	494	164	158	157	297.36	5.93e-102
Peptoclostridium difficile CD109	GCA_000449245.2	AVHL01000055.1	80817	81311	494	164	158	157	297.36	5.93e-102
Peptoclostridium difficile CD70	GCA_000449225.2	AVHF01000075.1	26542	27036	494	164	158	157	297.36	5.93e-102
Peptoclostridium difficile DA00306	GCA_000449205.2	AVKI01000034.1	27354	27848	494	164	158	157	297.36	5.93e-102
Peptoclostridium difficile CD49	GCA_000449125.2	AVHB01000049.1	28949	29443	494	164	158	157	297.36	5.93e-102
Peptoclostridium difficile CD39	GCA_000448945.2	AVGS01000083.1	26565	27059	494	164	158	157	297.36	5.93e-102
Peptoclostridium difficile CD38	GCA_000448925.2	AVGR01000054.1	26553	27047	494	164	158	157	297.36	5.93e-102
Peptoclostridium difficile DA00189	GCA_000448805.2	AVJM01000054.1	26767	27261	494	164	158	157	297.36	5.93e-102
Peptoclostridium difficile CD21	GCA_000448745.2	AVGO01000063.1	26540	27034	494	164	158	157	297.36	5.93e-102
Peptoclostridium difficile CD26A54_S	GCA_001484895.1	AMDL01000003.1	139140	139634	494	164	157	156	295.434	3.56e-101
Peptoclostridium difficile CD26A54_R	GCA_001484885.1	AMDM01000002.1	1583563	1584057	494	164	157	156	295.434	3.56e-101
Peptoclostridium difficile G46	GCA_000826625.2	CDND01000001.1	3656849	3657343	494	164	157	156	295.434	3.56e-101
Peptoclostridium difficile E19	GCA_000531785.1	HF930301.1	12139	12633	494	164	157	156	295.434	3.56e-101
Peptoclostridium difficile T11	GCA_000531255.1	HF926667.1	12133	12627	494	164	157	156	295.434	3.56e-101
Peptoclostridium difficile E15	GCA_000530295.1	HF933576.1	12133	12627	494	164	157	156	295.434	3.56e-101
Peptoclostridium difficile P59	GCA_000452005.1	AVMQ01000031.1	13032	13526	494	164	157	156	295.434	3.56e-101
Peptoclostridium difficile P45	GCA_000451885.2	AVMK01000029.1	12567	13061	494	164	157	156	295.434	3.56e-101
Peptoclostridium difficile P31	GCA_000451785.2	AVMF01000032.1	12619	13113	494	164	157	156	295.434	3.56e-101
Peptoclostridium difficile P23	GCA_000451065.2	AVLZ01000025.1	13021	13515	494	164	157	156	295.434	3.56e-101
Peptoclostridium difficile F253	GCA_000450765.2	AVKO01000198.1	12604	13098	494	164	157	156	295.434	3.56e-101
Peptoclostridium difficile DA00145	GCA_000450145.2	AVJE01000069.1	12571	13065	494	164	157	156	295.434	3.56e-101
Peptoclostridium difficile BI1	GCA_000211235.1	FN668941.1	1757564	1758058	494	164	157	156	295.434	3.56e-101
Peptoclostridium difficile 2007855	GCA_000210455.1	FN665654.1	1741208	1741702	494	164	157	156	295.434	3.56e-101
Peptoclostridium difficile CIP 107932	GCA_000155045.1	CM000659.1	1686114	1686608	494	164	157	156	295.434	3.56e-101
Peptoclostridium difficile CD196	GCA_000085225.1	FN538970.1	1749550	1750044	494	164	157	156	295.434	3.56e-101
Peptoclostridium difficile R20291	GCA_000027105.1	FN545816.1	1745413	1745907	494	164	157	156	295.434	3.56e-101
Peptoclostridium difficile P38	GCA_000451825.1	AVMH01000030.1	93047	93541	494	164	157	156	295.434	3.92e-101
Peptoclostridium difficile T23	GCA_000530795.1	HF924164.1	66500	66994	494	164	156	155	294.278	1.05e-100
Peptoclostridium difficile F314	GCA_000450785.2	AVKP01000033.1	12813	13307	494	164	156	155	294.278	1.05e-100
Peptoclostridium difficile SA10-050	GCA_001299615.1	JRHM01000036.1	67529	68011	482	164	147	134	251.136	7.97e-84
Peptoclostridium difficile QCD-32g58	GCA_000152665.1	CM000287.4	1711303	1711701	398	128	127	126	245.358	7.61e-82
Peptoclostridium difficile CD10-165	GCA_001299635.1	JRHN01000034.1	67529	68020	491	164	148	139	210.305	1.14e-67
Peptoclostridium difficile CD160	GCA_000449425.2	AVHW01000059.1	32198	32695	497	165	149	137	210.305	1.17e-67
Paeniclostridium sordellii 8483	GCA_001023455.1	AJXR01000682.1	1216	1554	338	111	109	109	207.994	1.51e-67
Peptoclostridium difficile RA09-70	GCA_001299495.1	JPPA01000066.1	4896	5390	494	154	147	142	199.134	2.68e-63
Peptoclostridium difficile ZJCDC-S82	GCA_000949855.1	JYNK01000001.1	161012	161515	503	152	144	142	199.134	3.04e-63
Peptoclostridium difficile CD69	GCA_000449185.2	AVHE01000030.1	189041	189544	503	152	144	142	199.134	3.04e-63
Peptoclostridium difficile T5	GCA_001050575.1	HF677367.1	12632	13126	494	164	155	152	196.438	3.05e-62
Peptoclostridium difficile E1	GCA_000582865.1	HF927558.1	66712	67206	494	164	155	152	196.438	3.05e-62
Peptoclostridium difficile T20	GCA_000499505.1	HF922471.1	52729	53223	494	164	155	152	196.438	3.05e-62
Peptoclostridium difficile M120	GCA_000210435.1	FN665653.1	1738087	1738581	494	164	155	152	196.438	3.05e-62
Peptoclostridium difficile 6466	GCA_000193675.2	ADDE01000009.1	6898	7392	494	164	155	152	196.438	3.05e-62
Peptoclostridium difficile NAP07	GCA_000164655.1	GG770749.1	55581	56075	494	164	155	152	196.438	3.05e-62
Peptoclostridium difficile NAP08	GCA_000164175.1	GG770713.1	590380	590874	494	164	155	152	196.438	3.05e-62
Peptoclostridium difficile QCD-23m63	GCA_000155065.1	CM000660.1	1627628	1628122	494	164	155	152	196.438	3.05e-62
Peptoclostridium difficile E10	GCA_000531165.1	HF926049.1	5458	5832	374	154	105	104	99.7525	3.28e-25
