# Supplementary material for: Clostridium difficile exosporium cysteine-rich proteins are essential for the morphogenesis of the exosporium layer, spore resistance, and affect C. difficile pathogenesis
Source: PLoS Pathog. 2018 Aug 8;14(8):e1007199. doi: 10.1371/journal.ppat.1007199 (PMC6101409; doi:10.1371/journal.ppat.1007199)
Supplement: S5 Table — (XLSX) [file ppat.1007199.s020.xlsx]

## Sheet: Table S3 Clostridiaceae_used_Cd
TABLE S5. Clostridiaceae gene conservation and loci of cdeC
Strain	Assembly	Contig	Start	End	Length	Alignment length	Number of positive-scoring matches	Number of identical matches	Bit score	Expect value
Clostridium dakarense FF1	GCA_000499525.1	HG529371.1	1172	2539	1367	300	231	196	382.489	3.67e-127
Clostridium sp. 1_1_41A1FAA	GCA_001078415.1	KQ235823.1	160685	161866	1181	403	234	171	281.952	7.53e-89
Clostridium sp. NCR	GCA_000764005.1	JQHY01000001.1	608696	609862	1166	321	203	157	280.411	2.38e-88
Clostridium sp. 1_1_41A1FAA	GCA_001078415.1	KQ235823.1	163189	164340	1151	332	132	77	72.0182	3.38e-12
Clostridium sp. Ade.TY	GCA_000498355.1	AVSV01000029.1	203438	204481	1043	330	126	75	58.5362	6.53e-08
Clostridium sp. Ade.TY	GCA_000498355.1	AVSV01000029.1	202330	203277	947	288	119	66	50.8322	1.81e-05
